# Supplementary material for: Vegetables with Enhanced Iron Bioavailability—German Consumers’ Perceptions of a New Approach to Improve Dietary Iron Supply
Source: Nutrients. 2023 May 12;15(10):2291. doi: 10.3390/nu15102291 (PMC10222764; doi:10.3390/nu15102291)
Supplement: Supplementary file 1 [file nutrients-15-02291-s001.zip]

Archive with 1 entries (1 files):
- nutrients-2375547-supplementary.pdf
